# Supplementary material for: A stable mode of bookmarking by TBP recruits RNA polymerase II to mitotic chromosomes
Source: eLife. 2018 Jun 25;7:e35621. doi: 10.7554/eLife.35621 (PMC6037474; doi:10.7554/eLife.35621)
Supplement: Supplementary file 3. — For each chr-RNA-seq replicate, the total number of sequenced ERCC spike-in control was determined. The scaling factor for each replicate was determined by 1000 divided by the number of sequenced ERCC spike-in control. [file elife-35621-supp3.xlsx]

## Sheet: Sheet1
Untreated samples	Number of ERCC reads	Scaling factor
A rep 1	7355	0.136
M rep 1	7136	0.1401
M30 rep 1	5411	0.1848
M60 rep 1	7568	0.1321
A rep 2	6721	0.1488
M rep 2	7005	0.1428
M30 rep 2	5742	0.1742
M60 rep 2	6710	0.149
TBP degraded
A rep 1	5125	0.1951
M rep 1	5417	0.1846
M30 rep 1	5621	0.1779
M60 rep 1	6440	0.1553
A rep 2	5800	0.1724
M rep 2	6607	0.1514
M30 rep 2	5993	0.1669
M60 rep 2	6125	0.1633
